# Supplementary material for: Analysis of Trypanosoma equiperdum Recombinant Proteins for the Serological Diagnosis of Dourine
Source: Vet Sci. 2024 Mar 13;11(3):127. doi: 10.3390/vetsci11030127 (PMC10974970; doi:10.3390/vetsci11030127)
Supplement: Supplementary file 1 [file vetsci-11-00127-s001.zip]

Archive with 1 entries (1 files):
- vetsci-2862213-supplementary.pdf
